# Supplementary material for: MYC overrides HIF-1α to regulate proliferating primary cell metabolism in hypoxia
Source: eLife. 2023 Jul 10;12:e82597. doi: 10.7554/eLife.82597 (PMC10332812; doi:10.7554/eLife.82597)
Supplement: Figure 1—source data 1. [file elife-82597-fig1-data1.zip]

Archive with 20 entries (20 files):
- Figure 1 - source data 1.png
- __MACOSX/._Figure 1 - source data 1.png
- lf_05_a_hif1a_2018-04-18.scn
- __MACOSX/._lf_05_a_hif1a_2018-04-18.scn
- lf_05_a_ldha_2018-04-19.scn
- __MACOSX/._lf_05_a_ldha_2018-04-19.scn
- lf_05_a_membrane_2018-04-17.scn
- __MACOSX/._lf_05_a_membrane_2018-04-17.scn
- lf_05_b_hif1a_2018-04-18.scn
- __MACOSX/._lf_05_b_hif1a_2018-04-18.scn
- lf_05_b_ldha_2018-04-19.scn
- __MACOSX/._lf_05_b_ldha_2018-04-19.scn
- lf_05_b_membrane_2018-04-17.scn
- __MACOSX/._lf_05_b_membrane_2018-04-17.scn
- lf_05_c_hif1a_2018-04-18.scn
- __MACOSX/._lf_05_c_hif1a_2018-04-18.scn
- lf_05_c_ldha_2018-04-19.scn
- __MACOSX/._lf_05_c_ldha_2018-04-19.scn
- lf_05_c_membrane_2018-04-17.scn
- __MACOSX/._lf_05_c_membrane_2018-04-17.scn
