# Supplementary material for: MYC overrides HIF-1α to regulate proliferating primary cell metabolism in hypoxia
Source: eLife. 2023 Jul 10;12:e82597. doi: 10.7554/eLife.82597 (PMC10332812; doi:10.7554/eLife.82597)
Supplement: Figure 1—figure supplement 3—source data 1. [file elife-82597-fig1-figsupp3-data1.zip]

Archive with 26 entries (26 files):
- Figure 1 - source data 2.png
- __MACOSX/._Figure 1 - source data 2.png
- lf_02_a_hif1a_2018-04-20.tif
- __MACOSX/._lf_02_a_hif1a_2018-04-20.tif
- lf_02_a_ldha_2018-04-21.tif
- __MACOSX/._lf_02_a_ldha_2018-04-21.tif
- lf_02_a_membrane_2018-04-19.tif
- __MACOSX/._lf_02_a_membrane_2018-04-19.tif
- lf_02_b_hif1a_2018-04-20.tif
- __MACOSX/._lf_02_b_hif1a_2018-04-20.tif
- lf_02_b_ldha_2018-04-21.tif
- __MACOSX/._lf_02_b_ldha_2018-04-21.tif
- lf_02_b_membrane_2018-04-19.tif
- __MACOSX/._lf_02_b_membrane_2018-04-19.tif
- lf_02_c_hif1a_2018-04-20.tif
- __MACOSX/._lf_02_c_hif1a_2018-04-20.tif
- lf_02_c_ldha_2018-04-21.tif
- __MACOSX/._lf_02_c_ldha_2018-04-21.tif
- lf_02_c_membrane_2018-04-19.tif
- __MACOSX/._lf_02_c_membrane_2018-04-19.tif
- lf_02_d_hif1a_2018-04-20.tif
- __MACOSX/._lf_02_d_hif1a_2018-04-20.tif
- lf_02_d_ldha_2018-04-21.tif
- __MACOSX/._lf_02_d_ldha_2018-04-21.tif
- lf_02_d_membrane_2018-04-19.tif
- __MACOSX/._lf_02_d_membrane_2018-04-19.tif
