# Supplementary material for: MYC overrides HIF-1α to regulate proliferating primary cell metabolism in hypoxia
Source: eLife. 2023 Jul 10;12:e82597. doi: 10.7554/eLife.82597 (PMC10332812; doi:10.7554/eLife.82597)
Supplement: Figure 2—source data 1. [file elife-82597-fig2-data1.zip]

Archive with 26 entries (26 files):
- Figure 2 - source data 1.png
- __MACOSX/._Figure 2 - source data 1.png
- lf_bay_a_hif1a_2018-12-17.tif
- __MACOSX/._lf_bay_a_hif1a_2018-12-17.tif
- lf_bay_a_ldha_2018-12-17.tif
- __MACOSX/._lf_bay_a_ldha_2018-12-17.tif
- lf_bay_a_membrane_2018-12-17.tif
- __MACOSX/._lf_bay_a_membrane_2018-12-17.tif
- lf_bay_b_hif1a_2018-12-17.tif
- __MACOSX/._lf_bay_b_hif1a_2018-12-17.tif
- lf_bay_b_ldha_2018-12-17.tif
- __MACOSX/._lf_bay_b_ldha_2018-12-17.tif
- lf_bay_b_membrane_2018-12-17.tif
- __MACOSX/._lf_bay_b_membrane_2018-12-17.tif
- lf_bay_c_hif1a_2018-12-17.tif
- __MACOSX/._lf_bay_c_hif1a_2018-12-17.tif
- lf_bay_c_ldha_2018-12-17.tif
- __MACOSX/._lf_bay_c_ldha_2018-12-17.tif
- lf_bay_c_membrane_2018-12-17.tif
- __MACOSX/._lf_bay_c_membrane_2018-12-17.tif
- lf_bay_e_hif1a_2018-12-17.tif
- __MACOSX/._lf_bay_e_hif1a_2018-12-17.tif
- lf_bay_e_ldha_2018-12-17.tif
- __MACOSX/._lf_bay_e_ldha_2018-12-17.tif
- lf_bay_e_membrane_2018-12-17.tif
- __MACOSX/._lf_bay_e_membrane_2018-12-17.tif
