# Supplementary material for: MYC overrides HIF-1α to regulate proliferating primary cell metabolism in hypoxia
Source: eLife. 2023 Jul 10;12:e82597. doi: 10.7554/eLife.82597 (PMC10332812; doi:10.7554/eLife.82597)
Supplement: Figure 8—figure supplement 1—source data 1. [file elife-82597-fig8-figsupp1-data1.zip]

Archive with 22 entries (22 files):
- Figure 8 - source data 1.png
- __MACOSX/._Figure 8 - source data 1.png
- lf_05-siphd_a_ldha_2-3_2023-03-18.tif
- __MACOSX/._lf_05-siphd_a_ldha_2-3_2023-03-18.tif
- lf_05-siphd_a_membrane_2-3_2023-03-15.tif
- __MACOSX/._lf_05-siphd_a_membrane_2-3_2023-03-15.tif
- lf_05-siphd_b_hif_4-5_2023-03-15.tif
- __MACOSX/._lf_05-siphd_b_hif_4-5_2023-03-15.tif
- lf_05-siphd_b_ldha_4-5_2023-03-18.tif
- __MACOSX/._lf_05-siphd_b_ldha_4-5_2023-03-18.tif
- lf_05-siphd_b_membrane_4-5_2023-03-15.tif
- __MACOSX/._lf_05-siphd_b_membrane_4-5_2023-03-15.tif
- lf_05-siphd_c_hif_1-2_2023-03-23.tif
- __MACOSX/._lf_05-siphd_c_hif_1-2_2023-03-23.tif
- lf_05-siphd_c_membrane_1-2_2023-03-23.tif
- __MACOSX/._lf_05-siphd_c_membrane_1-2_2023-03-23.tif
- lf_05-siphd_c_phd2_1-2_2023-03-25.tif
- __MACOSX/._lf_05-siphd_c_phd2_1-2_2023-03-25.tif
- lf_05-siphd_d_membrane_3-4_2023-03-23.tif
- __MACOSX/._lf_05-siphd_d_membrane_3-4_2023-03-23.tif
- lf_05-siphd_d_phd2_3-4_2023-03-25.tif
- __MACOSX/._lf_05-siphd_d_phd2_3-4_2023-03-25.tif
