# Supplementary material for: MYC overrides HIF-1α to regulate proliferating primary cell metabolism in hypoxia
Source: eLife. 2023 Jul 10;12:e82597. doi: 10.7554/eLife.82597 (PMC10332812; doi:10.7554/eLife.82597)
Supplement: Figure 9—figure supplement 1—source data 1. [file elife-82597-fig9-figsupp1-data1.csv]

Pathway	NES
Biosynthesis of unsaturated fatty acids	1.5820237188309132
Fatty acid biosynthesis	1.5820237188309132
Pathways in cancer	-1.4908991653899848
Renal cell carcinoma	-1.4908991653899848
