# Supplementary material for: MYC overrides HIF-1α to regulate proliferating primary cell metabolism in hypoxia
Source: eLife. 2023 Jul 10;12:e82597. doi: 10.7554/eLife.82597 (PMC10332812; doi:10.7554/eLife.82597)
Supplement: Figure 9—figure supplement 1—source data 2. [file elife-82597-fig9-figsupp1-data2.csv]

Pathway	NES
Pentose and glucuronate interconversions	1.719441929269635
Glycerolipid metabolism	1.6834513164918368
Glycolysis / Gluconeogenesis	1.618086523793116
Primary bile acid biosynthesis	-1.4363781152274584
cAMP signaling pathway	-1.4875773622703186
beta-Alanine metabolism	-1.4998078776920585
Aminoacyl-tRNA biosynthesis	-1.506304761517685
Protein digestion and absorption	-1.5819495034220814
Taste transduction	-1.6955883248450527
Neuroactive ligand-receptor interaction	-1.945631864919303
