# Supplementary material for: MYC overrides HIF-1α to regulate proliferating primary cell metabolism in hypoxia
Source: eLife. 2023 Jul 10;12:e82597. doi: 10.7554/eLife.82597 (PMC10332812; doi:10.7554/eLife.82597)
Supplement: Figure 10—figure supplement 1—source data 1. [file elife-82597-fig10-figsupp1-data1.csv]

Pathway	NES
E2F TARGETS	2.8937588104126677
G2M CHECKPOINT	2.5622034712506654
HYPOXIA	2.2401160713383144
MYC TARGETS V1	2.230823175438116
GLYCOLYSIS	1.853035782445612
SPERMATOGENESIS	1.7238921054077117
DNA REPAIR	1.6524764059595423
MITOTIC SPINDLE	1.5985409624890548
MTORC1 SIGNALING	1.5718253886346976
ESTROGEN RESPONSE LATE	-1.4568773691743988
UV RESPONSE UP	-1.4895460854254847
APOPTOSIS	-1.5040502176101997
IL2 STAT5 SIGNALING	-1.507201656041256
COMPLEMENT	-1.5521706583077197
NOTCH SIGNALING	-1.5601611317929642
BILE ACID METABOLISM	-1.58116523503059
TNFA SIGNALING VIA NFKB	-1.6409015294982103
P53 PATHWAY	-1.6462639065600524
UNFOLDED PROTEIN RESPONSE	-1.6492236247888414
ALLOGRAFT REJECTION	-1.6731062614641026
UV RESPONSE DN	-1.6881536130549963
PANCREAS BETA CELLS	-1.6938368744098706
ESTROGEN RESPONSE EARLY	-1.7109445722789343
APICAL SURFACE	-1.742601857353477
INTERFERON GAMMA RESPONSE	-1.752197221664912
MYOGENESIS	-1.7676214352899797
XENOBIOTIC METABOLISM	-1.8412319016881387
INTERFERON ALPHA RESPONSE	-1.8507941848335465
COAGULATION	-1.8575417164138421
INFLAMMATORY RESPONSE	-1.883181191394015
ANGIOGENESIS	-1.8990017038317015
APICAL JUNCTION	-1.9768121620505599
IL6 JAK STAT3 SIGNALING	-2.176491890444902
EPITHELIAL MESENCHYMAL TRANSITION	-2.43234412643452
