# Supplementary material for: MYC overrides HIF-1α to regulate proliferating primary cell metabolism in hypoxia
Source: eLife. 2023 Jul 10;12:e82597. doi: 10.7554/eLife.82597 (PMC10332812; doi:10.7554/eLife.82597)
Supplement: Figure 11—source data 1. [file elife-82597-fig11-data1.zip]

Archive with 10 entries (10 files):
- Figure 11 - source data 1.png
- __MACOSX/._Figure 11 - source data 1.png
- lf_05-bay_ab_membrane_2021-01-04.tif
- __MACOSX/._lf_05-bay_ab_membrane_2021-01-04.tif
- lf_05-bay_ab_myc_2021-01-06.tif
- __MACOSX/._lf_05-bay_ab_myc_2021-01-06.tif
- lf_05-bay_cd_membrane_2021-01-04.tif
- __MACOSX/._lf_05-bay_cd_membrane_2021-01-04.tif
- lf_05-bay_cd_myc_2021-01-06.tif
- __MACOSX/._lf_05-bay_cd_myc_2021-01-06.tif
