# Supplementary material for: MYC overrides HIF-1α to regulate proliferating primary cell metabolism in hypoxia
Source: eLife. 2023 Jul 10;12:e82597. doi: 10.7554/eLife.82597 (PMC10332812; doi:10.7554/eLife.82597)
Supplement: Figure 11—figure supplement 1—source data 1. [file elife-82597-fig11-figsupp1-data1.zip]

Archive with 10 entries (10 files):
- Figure 11 - source data 3.png
- __MACOSX/._Figure 11 - source data 3.png
- lf_05-siphd_a_membrane_2-3_2023-03-15.tif
- __MACOSX/._lf_05-siphd_a_membrane_2-3_2023-03-15.tif
- lf_05-siphd_a_myc_2-3_2023-03-15.tif
- __MACOSX/._lf_05-siphd_a_myc_2-3_2023-03-15.tif
- lf_05-siphd_b_membrane_4-5_2023-03-15.tif
- __MACOSX/._lf_05-siphd_b_membrane_4-5_2023-03-15.tif
- lf_05-siphd_b_myc_4-5_2023-03-15.tif
- __MACOSX/._lf_05-siphd_b_myc_4-5_2023-03-15.tif
