# Supplementary material for: MYC overrides HIF-1α to regulate proliferating primary cell metabolism in hypoxia
Source: eLife. 2023 Jul 10;12:e82597. doi: 10.7554/eLife.82597 (PMC10332812; doi:10.7554/eLife.82597)
Supplement: Figure 11—figure supplement 2—source data 1. [file elife-82597-fig11-figsupp2-data1.zip]

Archive with 26 entries (26 files):
- Figure 11 - source data 4.png
- __MACOSX/._Figure 11 - source data 4.png
- lf_05-simyc_b_hif_2023-03-21.tif
- __MACOSX/._lf_05-simyc_b_hif_2023-03-21.tif
- lf_05-simyc_b_ldha_2023-03-24.tif
- __MACOSX/._lf_05-simyc_b_ldha_2023-03-24.tif
- lf_05-simyc_b_membrane_2023-03-21.tif
- __MACOSX/._lf_05-simyc_b_membrane_2023-03-21.tif
- lf_05-simyc_c_hif_2023-03-21.tif
- __MACOSX/._lf_05-simyc_c_hif_2023-03-21.tif
- lf_05-simyc_c_ldha_2023-03-24.tif
- __MACOSX/._lf_05-simyc_c_ldha_2023-03-24.tif
- lf_05-simyc_c_membrane_2023-03-21.tif
- __MACOSX/._lf_05-simyc_c_membrane_2023-03-21.tif
- lf_bay-myc_c_hif_2023-03-13.tif
- __MACOSX/._lf_bay-myc_c_hif_2023-03-13.tif
- lf_bay-myc_c_ldha_2023-03-15.tif
- __MACOSX/._lf_bay-myc_c_ldha_2023-03-15.tif
- lf_bay-myc_c_membrane_2023-03-13.tif
- __MACOSX/._lf_bay-myc_c_membrane_2023-03-13.tif
- lf_bay-myc_d_hif_2023-03-13.tif
- __MACOSX/._lf_bay-myc_d_hif_2023-03-13.tif
- lf_bay-myc_d_ldha_2023-03-15.tif
- __MACOSX/._lf_bay-myc_d_ldha_2023-03-15.tif
- lf_bay-myc_d_membrane_2023-03-13.tif
- __MACOSX/._lf_bay-myc_d_membrane_2023-03-13.tif
